# Supplementary material for: Effects of Eriobotrya japonica (Thunb.) Lindl. Leaf Extract on Zebrafish Embryogenesis, Behavior, and Biochemical Pathways
Source: Molecules. 2025 Aug 3;30(15):3252. doi: 10.3390/molecules30153252 (PMC12348488; doi:10.3390/molecules30153252)
Supplement: Supplementary file 1 [file molecules-30-03252-s001.zip]

Archive with 1 entries (1 files):
- molecules-3759328-supplementary.pdf
